# Supplementary material for: The Analysis of Multiple Outcomes between General and Regional Anesthesia in Hip Fracture Surgery: A Systematic Review and Meta-Analysis of Randomized Controlled Trials
Source: J Clin Med. 2023 Dec 5;12(24):7513. doi: 10.3390/jcm12247513 (PMC10743918; doi:10.3390/jcm12247513)
Supplement: Supplementary file 1 [file jcm-12-07513-s001.zip]

Archive with 1 entries (1 files):
- jcm-2691000-supplementary.pdf
